# Supplementary material for: Gene expression microarray public dataset reanalysis in chronic obstructive pulmonary disease
Source: PLoS One. 2019 Nov 15;14(11):e0224750. doi: 10.1371/journal.pone.0224750 (PMC6857915; doi:10.1371/journal.pone.0224750)
Supplement: S3 File — This Microsoft Excel file lists all of our supplemental data files (datasets and results) from our re-analysis. See our data availability statement for more information. (XLSX) [file pone.0224750.s003.xlsx]

## Sheet: Sheet1
Filename	Caption	Additional Notes
DF1_UpdatedTargetsFile_060319_AgeGroups	COPD Meta-analysis Sample Characteristics	This spreadsheet contains all of the characteristics of the subjects used in the meta-analysis
DF2_UpdatedSubsetDataPostBoxCox_Standardized_NONAs_060319	Merged Expression Data after BoxCox transformation and standardization	Merged expression data following background correction, normalization, summarization, boxcox power transformation and standardization
DF3_ComBatCorrectedExpressionDatafile_060319	ComBat Batch Corrected Expression Data	Matrix of BoxCox transformed and standardized expression data corrected for batch effects using ComBat
DF4_DF4_CorrectedQvalues	Corrected q-Values from the LRT Analysis	This file includes corrected q-values (Storey method) from our LRT analysis
DF5_glsEstimates	Generalized Least Squares (GLS) estimates per factor	Generalized Least Squares (GLS) estimates generated from GLS model fit
DF6_diseasefilter_qvalues	Statistically significant gene list by disease factor	Filtered genes using qvalues <0.05 for disease factor
DF7_diseaseSEXfilter_qvalues	Statistically significant gene list by disease and sex	Filtered genes using qvalues <0.05 for both the disease and sex factors
DF8_diseaseSMOKEfilter_qvalues	Statistically significant gene list by disease and smoking status	Filtered genes using qvalues <0.05 for both the disease and smoking status factors
DF9_KEGG_COPD_MathIOmica_3315_091419	KEGG Enriched Pathway Results on Significant LRT Disease Genes	KEGG pathway analysis on significant disease genes from the LRT analysis (filter by disease factor <0.05 corrected qvalues)
DF10_GO_COPD_MathIOmica_GO3315	Gene ontology enrichment analysis on Significant LRT Analysis Disease Genes	This files includes all of the gene ontology terms that were enriched when analyzing the siginifcant disease genes following LRT Analysis (filter by disease factor <0.05 corrected qvalues)
DF11_CancerPathwayGenesWithEstimates	Results from GLS estimates for gene hits in the corresponding KEGG pathway	Results used in MathIOmica to highlight the KEGG pathway to display up and down regulated genes (based on GLS estimates) in COPD subjects
DF12_WntPathwayGenesWithEstimates	Results from GLS estimates for gene hits in the corresponding KEGG pathway	Results used in MathIOmica to highlight the KEGG pathway to display up and down regulated genes (based on GLS estimates) in COPD subjects
DF13_NotchPathwayGenesWithEstimates	Results from GLS estimates for gene hits in the corresponding KEGG pathway	Results used in MathIOmica to highlight the KEGG pathway to display up and down regulated genes (based on GLS estimates) in COPD subjects
DF14_CytokinesPathwayGenesWithEstimates	Results from GLS estimates for gene hits in the corresponding KEGG pathway	Results used in MathIOmica to highlight the KEGG pathway to display up and down regulated genes (based on GLS estimates) in COPD subjects
DF15_diseaseSetDiffList_COPD	GLS estimates filtered for two-tailed 10% and 90% quantile	Using the disease genes from DF6, this dataset explored the disease specific biological effect using the GLS estimates; Data compares disease statuses
DF16_diseaseSetNegList_COPD	All down-regulated biologically significant genes	Using the biologically significant disease genes from DF15, this dataset has all down-regulated genes based on the two-tailed GLS estimates filter
DF17_diseaseSetPosList_COPD	All up-regulated biologically significant genes	Using the biologically significant disease genes from DF15, this dataset has all up-regulated genes based on the two-tailed GLS estimates filter
DF18_reactomePA_diseaseDiffCombinedList_COPD	REACTOME Enriched Pathway Results on Biologically Significant Disease Genes	REACTOME pathway analysis on significant disease genes from LRT Analysis and from the two tailed filter on the GLS estimates (DF15)
DF19_reactomePA_diseaseNegList_COPD	REACTOME Enriched Pathway Results on Biologically Significant Disease Genes (Down-regulated)	REACTOME pathway analysis on significant disease genes from LRT Analysis and from the two tailed filter on the GLS estimates (DF17)
DF20_TableWithDiffEstimatesDiseaseAgeStat_2ndApp	Results from GLS estimates for biologically significant genes (DF15)	Results calculate difference in estimates per disease state and age group. Data allows us to visualize relative expression given disease status and age.
